# Supplementary material for: Variability of Mycobacterium avium Complex Isolates Drug Susceptibility Testing by Broth Microdilution
Source: Antibiotics (Basel). 2022 Dec 4;11(12):1756. doi: 10.3390/antibiotics11121756 (PMC9774755; doi:10.3390/antibiotics11121756)
Supplement: Supplementary file 1 [file antibiotics-11-01756-s001.zip]

Archive with 1 entries (1 files):
- antibiotics-2053201-supplementary.xlsx
