# Supplementary material for: Variability of Mycobacterium avium Complex Isolates Drug Susceptibility Testing by Broth Microdilution
Source: Antibiotics (Basel). 2022 Dec 4;11(12):1756. doi: 10.3390/antibiotics11121756 (PMC9774755; doi:10.3390/antibiotics11121756)
Supplement: Supplementary file 1 [file antibiotics-11-01756-s001.zip › antibiotics-2053201-supplementary.xlsx]

## Sheet: Table S1
Table S1. Studies taken into the review.
Study	PMID or ID	Title	Samples	Method	Strain type	Number of strains			Raw data availabilty a	Taken into the review b
						MAC	M. avium	M. intracellulare
He, 2022	36120867	Antimicrobial susceptibility and minimum inhibitory concentration distribution of common clinically relevant non-tuberculous mycobacterial isolates from the respiratory tract	MAC	SLOMYCO	clinical	43			MIC	supplementary
Lin, 2022	35804298	In vitro assessment of 17 antimicrobial agents against clinical Mycobacterium avium complex isolates	avium, intracellulare..	SLOMYCO	clinical		13	81	MIC	Yes
Li, 2022	35660663	Identification and drug susceptibility testing of the subspecies of Mycobacterium avium complex clinical isolates in mainland China	avium, intracellulare..	SLOMYCO	clinical		52	165	MIC50/MIC90	No
Ying, 2022	biorXiv DOI: 10.1101/2022.05.03.490561	Antimicrobial susceptibility testing using MYCO test-system and MIC distribution of 8 drugs against clinical isolates from Shanghai of Nontuberculous Mycobacteria	avium, intracellulare..	SLOMYCO	clinical		24	122	MIC	Yes
Umpeleva, 2022	DOI: 10.36488/cmac.2022.2.147-154	[Antimicrobial susceptibility of Mycobacterium avium complex mycobacteria isolated from patients in Ural Federal District of the Russian Federation]	avium, intracellulare	SLOMYCO	clinical		33	34	MIC	Yes
Yu, 2021	34785916	In vitro Antimicrobial Activity Comparison of Linezolid, Tedizolid, Sutezolid and Delpazolid Against Slowly Growing Mycobacteria Isolated in Beijing, China	avium, intracellulare	CLSI	clinical		41	48	MIC	Yes
Garcia Carvalho, 2021	34916455	Evaluation of drug susceptibility in nontuberculous mycobacteria using the SLOMYCO and RAPMYCO sensititre plates	avium	SLOMYCO	reference		1		MIC	No
Wang, 2021	33999797	Difference in drug susceptibility distribution and clinical characteristics between Mycobacterium avium and Mycobacterium intracellulare lung diseases in Shanghai, China	avium, intracellulare	SLOMYCO	clinical		45	242	MIC50 / MIC90	No
Boorgula, 2021	33935740	Comparison of Rifamycins for Efficacy Against Mycobacterium avium Complex and Resistance Emergence in the Hollow Fiber Model System		SLOMYCO	reference		20		MIC	No
Liu, 2021	33926548	Nontuberculous mycobacteria in China: incidence and antimicrobial resistance spectrum from a nationwide survey	MAC	SLOMYCO	clinical	108			MIC50 / MIC90	No
Chang, 2020	32534139	Different clinical features of patients with pulmonary disease caused by various Mycobacterium avium-intracellulare complex subspecies and antimicrobial susceptibility	avium, intracellulare	SLOMYCO	clinical		36		MIC50 / MIC90	No
Wetzstein, 2020b	32147539	Comparative analysis of phenotypic and genotypic antibiotic susceptibility patterns in Mycobacterium avium complex	MAC, avium, intracellulare	SLOMYCO	clinical	13	62	5	MIC50 / MIC90	supplementary
Jaffré, 2020	32140138	Rational Choice of Antibiotics and Media for Mycobacterium avium Complex Drug Susceptibility Testing	avium, intracellulare..	SLOMYCO	clinical		80	40	MIC	Yes
Andrews, 2020	DOI: 10.3138/jammi.2019-0019	Underutilization of nontuberculous mycobacterial drug susceptibility testing in Ontario, Canada, 2010–2015	avium, intracellulare	SLOMYCO	clinical		212	50	parsed	Yes
Ceyhan, 2019	31414634	[Frequently Isolated Slow Growing Nontuberculous Mycobacteria from Pulmonary Samples and Evaluation of Drug Susceptibility Testing Results in a Referral Hospital in Turkey]	avium, intracellulare..	SLOMYCO	clinical		77	70	MIC50 / MIC90	No
Litvinov, 2018	30222736	Drug susceptibility testing of slowly growing non-tuberculous mycobacteria using slomyco test-system	avium, intracellulare	SLOMYCO	clinical		161	16	MIC	Yes
Kwon, 2018	30012759	In Vitro MIC Values of Rifampin and Ethambutol and Treatment Outcome in Mycobacterium avium Complex Lung Disease	avium, intracellulare	SLOMYCO	clinical		126	148	parsed	Yes
Maurer, 2019	29906595	Differential drug susceptibility patterns of Mycobacterium chimaera and other members of the Mycobacterium avium-intracellulare complex	avi int ..	SLOMYCO	clinical		333	77	parsed	Yes
EUCAST (2022-10-10)	-	European Committee on Antimicrobial Susceptibility Testing. Data from the EUCAST MIC distribution website, last accessed on 2022-10-10	avium, intracellulare		clinical		1200	400	MIC	Yes
Cho, 2018	29223615	Differences in drug susceptibility pattern between Mycobacterium avium and Mycobacterium intracellulare isolated in respiratory specimens	avium, intracellulare	CLSI	clinical		1006	823	parsed	Yes
Litvinov, 2018	eLIBRARY ID: 42692625	[Drug susceptibility of Mycobacterium avium-intracellulare complex (MAC)]	MAC	SLOMYCO	clinical	306			MIC	supplementary
Zheng, 2017	28756811	Comparing the Genotype and Drug Susceptibilities between Mycobacterium avium and Mycobacterium intracellulare in China	avium, intracellulare	inhouse	clinical		41	132	MIC50 / MIC90	No
Huang, 2018	28705770	In vitro activity of aminoglycosides, clofazimine, d-cycloserine and dapsone against 83 Mycobacterium avium complex clinical isolates	avium, intracellulare	inhouse	clinical				MIC50 / MIC90	No
Lee, 2017b	28478210	Clinical features of patients with bacteraemia caused by Mycobacterium avium complex species and antimicrobial susceptibility of the isolates at a medical centre in Taiwan, 2008-2014	avium	SLOMYCO	clinical				MIC50 / MIC90	No
Li, 2017	28131606	Antimicrobial susceptibility and MIC distribution of 41 drugs against clinical isolates from China and reference strains of nontuberculous mycobacteria	avium, intracellulare	inhouse	clinical		97	172	MIC50 / MIC90	No
Schön, 2017	28069470	Minimum inhibitory concentration distributions for Mycobacterium avium complex-towards evidence-based susceptibility breakpoints	MAC	SLOMYCO	clinical	229			parsed	supplementary
Andreevskaya, 2016	eLIBRARY ID: 26006350	[Drug susceptibility of slow-growing non-tuberculous mycobacteria]	avium, intracellulare	SLOMYCO	clinical		33	12	MIC50 / MIC90	No
Zhang, 2015	25795316	Differences in risk factors and drug susceptibility between Mycobacterium avium and Mycobacterium intracellulare lung diseases in China	avium, intracellulare	inhouse	clinical		65	188	MIC50 / MIC90	No
Renvoisé, 2014	25274991	Significant difference in drug susceptibility distribution between Mycobacterium avium and Mycobacterium intracellulare	avium, intracellulare	SLOMYCO	clinical		186	154	parsed	Yes
Zhao, 2014	25131955	Antimicrobial susceptibility and molecular characterization of Mycobacterium intracellulare in China	intracellulare	CLSI	clinical			52	MIC	Yes
Brown-Elliott, 2013	23946523	In vitro activity of amikacin against isolates of Mycobacterium avium complex with proposed MIC breakpoints and finding of a 16S rRNA gene mutation in treated isolates	MAC	CLSI	clinical	462			MIC	supplementary
Koh, 2013	23478956	Treatment of refractory Mycobacterium avium complex lung disease with a moxifloxacin-containing regimen	MAC	CLSI	clinical	40			MIC	supplementary
Kobashi, 2012	22205543	Relationship between clinical efficacy for pulmonary MAC and drug-sensitivity test for isolated MAC in a recent 6-year period	avium	inhouse	clinical		17		MIC	omitted
Inagaki, 2011	21393190	Evaluation of a rapid detection method of clarithromycin resistance genes in Mycobacterium avium complex isolates	avium, intracellulare	CLSI	clinical		167	78	MIC	Yes
Cavusoglu, 2007	18080676	Activities of Linezolid against nontuberculous mycobacteria	avium, intracellulare..	CLSI	clinical		5	8	MIC	Yes
Kobashi, 2006	16944258	Relationship between clinical efficacy of treatment of pulmonary Mycobacterium avium complex disease and drug-sensitivity testing of Mycobacterium avium complex isolates	avium	inhouse	clinical		30	22	MIC	Yes
Brown, 1992	1416891	Activities of clarithromycin against eight slowly growing species of nontuberculous mycobacteria, determined by using a broth microdilution MIC system	MAC	inhouse	clinical	238			MIC	supplementary
Fernandes, 1989	2530933	In vitro and in vivo activities of clarithromycin against Mycobacterium avium	MAC	agar	clinical		10		MIC	No
a - MIC - raw MIC data available; MIC50/ MIC90 - only populational percentile values are available with no raw data; 'parsed' - data obtained by parsing from histograms
b - 'supplementary' - data are given only in supplementary tables

## Sheet: Table S2
Table S2. MIC distributions for clarithromycin in clinical isolates
Study	PMID	Title	Samples	Method	Clarithromycin MIC, mkg/ml																			Total
					0.002	0.004	0.008	0.016	0.03	0.06	0.125	0.25	0.5	1	2	4	8	16	32	64	128	256	512
SLOMYCO MIC interpretation										≤0.06	0.12	0.25	0.5	1	2	4	8	16	32	64	>64
EUCAST (2022-05-24)			Streptocicci, Staphylo…		0.002	0.004	0.008	0.016	0.03	0.06	0.125	0.25	0.5	1	2	4	8	16	32	64	128	256	512
CLSI M24			avium		0.002	0.004	0.008	0.016	0.03	0.06	0.125	0.25	0.5	1	2	4	8	16	32	64	128	256	512
M. avium																								3458
Lin, 2022	35804298	In vitro assessment of 17 antimicrobial agents against clinical Mycobacterium avium complex isolates	avium	SLOMYCO						0	0	1	0	0	0	1	3	6	1	1	0			13
Ying, 2022	biorXiv	Antimicrobial susceptibility testing using MYCO test-system and MIC distribution of 8 drugs against clinical isolates from Shanghai of Nontuberculous Mycobacteria	avium	SLOMYCO						0	1	1	4	7	8	2	1	0	0	0	0			24
Umpeleva, 2022	(in press)	[Antimicrobial sensitivity of mycobacterial pathogens caused by Mycobacterium avium complex in patients of the Urals Federal District of the Russian Federation] (in press)	avium	SLOMYCO						0	0	0	0	3	2	3	10	10	0	5				33
Jaffré, 2020	32140138	Rational Choice of Antibiotics and Media for Mycobacterium avium Complex Drug Susceptibility Testing	avium	SLOMYCO						0	0	2	6	9	23	23	4	0	0	3	10			80
Andrews, 2020	NA	Underutilization of nontuberculous mycobacterial drug susceptibility testing in Ontario, Canada, 2010–2015	avium	SLOMYCO						0	4	13	40	47	43	36	8	2	0	2	17			212
Litvinov, 2018	30222736	Drug susceptibility testing of slowly growing non-tuberculous mycobacteria using slomyco test-system	avium	SLOMYCO						1	2	5	9	11	33	43	35	15	2	5				161
Maurer, 2019	29906595	Differential drug susceptibility patterns of Mycobacterium chimaera and other members of the Mycobacterium avium-intracellulare complex	avium	SLOMYCO						0	0	0	5	22	142	140	12	2	1	0	5			329
Cho, 2018	29223615	Differences in drug susceptibility pattern between Mycobacterium avium and Mycobacterium intracellulare isolated in respiratory specimens	avium	inhouse									196	325	311	102	21	7	7	6	31			1006
Renvoisé, 2014	25274991	Significant difference in drug susceptibility distribution between Mycobacterium avium and Mycobacterium intracellulare	avium	SLOMYCO						0	0	0	0	3	15	37	104	27	0	0	0			186
EUCAST (2022-10-10)			avium		0	0	0	0	0	3	6	28	70	201	465	272	57	11	7	1	96	0	0	1217
Inagaki, 2011	21393190	Evaluation of a rapid detection method of clarithromycin resistance genes in Mycobacterium avium complex isolates	avium	inhouse					0	10	21	46	43	21	6	2	0	0	0	18				167
Kobashi, 2006	16944258	Relationship between clinical efficacy of treatment of pulmonary Mycobacterium avium complex disease and drug-sensitivity testing of Mycobacterium avium complex isolates	avium	inhouse							0	1	3	5	7	6	5	3	0	0	0			30
M. intracellulare																								1896
Lin, 2022	35804298	In vitro assessment of 17 antimicrobial agents against clinical Mycobacterium avium complex isolates	intracellulare	SLOMYCO						3	6	3	2	0	18	23	23	0	1	0	2			81
Ying, 2022	biorXiv	Antimicrobial susceptibility testing using MYCO test-system and MIC distribution of 8 drugs against clinical isolates from Shanghai of Nontuberculous Mycobacteria	intracellulare	SLOMYCO						1	1	0	18	61	30	4	2	0	0	0	5			122
Umpeleva, 2022	(in press)	[Antimicrobial sensitivity of mycobacterial pathogens caused by Mycobacterium avium complex in patients of the Urals Federal District of the Russian Federation] (in press)	intracellulare	SLOMYCO						0	0	0	0	6	8	13	6	0	0	1				34
Jaffré, 2020	32140138	Rational Choice of Antibiotics and Media for Mycobacterium avium Complex Drug Susceptibility Testing	intracellulare	SLOMYCO						3	0	0	2	13	12	2	4	1	0	0	3			40
Andrews, 2020	NA	Underutilization of nontuberculous mycobacterial drug susceptibility testing in Ontario, Canada, 2010–2015	intracellulare	SLOMYCO						0	1	1	1	17	22	6	0	0	0	0	2			50
Litvinov, 2018	30222736	Drug susceptibility testing of slowly growing non-tuberculous mycobacteria using slomyco test-system	intracellulare	SLOMYCO						0	0	1	5	4	2	3	1	0	0	0	0			16
Maurer, 2019	29906595	Differential drug susceptibility patterns of Mycobacterium chimaera and other members of the Mycobacterium avium-intracellulare complex	intracellulare	SLOMYCO						0	0	0	3	12	46	8	1	0	0	0	7			77
Cho, 2018	29223615	Differences in drug susceptibility pattern between Mycobacterium avium and Mycobacterium intracellulare isolated in respiratory specimens	intracellulare	inhouse									98	283	343	46	11	1	3	3	35			823
Renvoisé, 2014	25274991	Significant difference in drug susceptibility distribution between Mycobacterium avium and Mycobacterium intracellulare	intracellulare	SLOMYCO								9	12	32	62	25	11	3	0	0	0			154
EUCAST (2022-10-10)			intracellulare		0	0	0	0	0	9	9	17	46	106	128	15	4	1	0	0	34	0	0	369
Zhao, 2014	25131955	Antimicrobial susceptibility and molecular characterization of Mycobacterium intracellulare in China	intracellulare	inhouse									7	6	11	13	6	4	2	0	3			52
Inagaki, 2011	21393190	Evaluation of a rapid detection method of clarithromycin resistance genes in Mycobacterium avium complex isolates	intracellulare	inhouse					7	33	27	2	1	0	0	0	0	0	1	7				78
MAC complex																								829
He, 2022	36120867	Antimicrobial susceptibility and minimum inhibitory concentration distribution of common clinically relevant non-tuberculous mycobacterial isolates from the respiratory tract	MAC	SLOMYCO						0	1	0	2	0	10	10	12	1	1	1	5			43
Wetzstein, 2020b	32147539	Comparative analysis of phenotypic and genotypic antibiotic susceptibility patterns in Mycobacterium avium complex	MAC, pre	SLOMYCO						0	0	0	1	2	8	1	0	0	0	1	0			13
Litvinov, 2018	eLIBRARY ID: 42692625	[Drug susceptibility of Mycobacterium avium-intracellulare complex (MAC)]	MAC	SLOMYCO						6	6	14	26	20	60	84	51	22	4	13				306
Schön, 2017	28069470	Minimum inhibitory concentration distributions for Mycobacterium avium complex-towards evidence-based susceptibility breakpoints	MAC	SLOMYCO						2	0	8	20	61	94	29	9	0	1	0	5			229
Brown, 1992	1416891	Activities of clarithromycin against eight slowly growing species of nontuberculous mycobacteria, determined by using a broth microdilution MIC system	MAC (AIDS)	inhouse							0	0	0	5	28	32	12	3						80
Brown, 1992	1416891	Activities of clarithromycin against eight slowly growing species of nontuberculous mycobacteria, determined by using a broth microdilution MIC system	MAC (non-AIDS)	inhouse							5	13	11	33	50	33	8	5						158
M. tuberculosis																								79
Falzari, 2005	15793125	In vitro and in vivo activities of macrolide derivatives against Mycobacterium tuberculosis	MTB H37Rv	MABA												1								1
Falzari, 2005	15793125	In vitro and in vivo activities of macrolide derivatives against Mycobacterium tuberculosis	MTB	MABA							1	1	1	0	3	1	0	2	1					10
Hoffner, 1997	9462443	In-vitro activity of fluorinated quinolones and macrolides against drug-resistant Mycobacterium tuberculosis	MTB	MGIT960											3	3	2	7	8					23
Stoffels, 2009	19723387	The effect of combined tobramycin-clarithromycin on Mycobacterium tuberculosis isolates	MTB	Bactec 460											6	3	6	7	3					25
Luna-Herrera, 1995	8593004	Antituberculosis activity of clarithromycin	MTB	Bactec 460												2	0	3	3					8
Cavalieri, 1995	7492101	Synergistic activities of clarithromycin and antituberculous drugs against multidrug-resistant Mycobacterium tuberculosis	MTB MDR	Bactec 460													1	9	2					12

## Sheet: Table S3
Table S3. MIC distributions for ethambutol in clinical isolates
Study	PMID	Title	Samples	Method	Ethambutol MIC, mkg/ml																			Total
					0.002	0.004	0.008	0.016	0.03	0.06	0.125	0.25	0.5	1	2	4	8	16	32	64	128	256	512
SLOMYCO MIC interpretation													≤0.5	1	2	4	8	16	>16
M. avium																								2966
EUCAST (2022-10-10)			avium		0	0	0	0	0	0	0	0	4	13	56	241	519	250	76	0	0	0	0	1159
Lin, 2022	35804298	In vitro assessment of 17 antimicrobial agents against clinical Mycobacterium avium complex isolates	avium	SLOMYCO									0	0	0	1	4	4	4					13
Ying, 2022	biorXiv	Antimicrobial susceptibility testing using MYCO test-system and MIC distribution of 8 drugs against clinical isolates from Shanghai of Nontuberculous Mycobacteria	avium	SLOMYCO									0	1	2	3	9	8	1					24
Umpeleva, 2022	(in press)	[Antimicrobial sensitivity of mycobacterial pathogens caused by Mycobacterium avium complex in patients of the Urals Federal District of the Russian Federation] (in press)	avium	SLOMYCO									1	2	2	0	6	22						33
Jaffré, 2020	32140138	Rational Choice of Antibiotics and Media for Mycobacterium avium Complex Drug Susceptibility Testing	avium	SLOMYCO									1	4	11	17	30	11	6					80
Litvinov, 2018	30222736	Drug susceptibility testing of slowly growing non-tuberculous mycobacteria using slomyco test-system	avium	SLOMYCO									1	1	7	12	52	88						161
Maurer, 2019	29906595	Differential drug susceptibility patterns of Mycobacterium chimaera and other members of the Mycobacterium avium-intracellulare complex	avium	SLOMYCO									0	0	5	47	183	75	24					334
Cho, 2018	29223615	Differences in drug susceptibility pattern between Mycobacterium avium and Mycobacterium intracellulare isolated in respiratory specimens	avium	inhouse								0	0	0	6	49	141	272	196	342				1006
Kwon, 2018	30012759	In Vitro MIC Values of Rifampin and Ethambutol and Treatment Outcome in Mycobacterium avium Complex Lung Disease	avium	SLOMYCO									0	0	5	32	46	29	14					126
Kobashi, 2006	16944258	Relationship between clinical efficacy of treatment of pulmonary Mycobacterium avium complex disease and drug-sensitivity testing of Mycobacterium avium complex isolates	avium	inhouse									0	0	0	0	0	0	0	3	27			30
M. intracellulare																								1814
EUCAST (2022-10-10)			intracellulare		0	0	0	0	0	0	0	0	3	29	57	128	103	45	34	0	0	0	0	399
Lin, 2022	35804298	In vitro assessment of 17 antimicrobial agents against clinical Mycobacterium avium complex isolates	intracellulare	SLOMYCO									0	7	10	31	25	4	4					81
Ying, 2022	biorXiv	Antimicrobial susceptibility testing using MYCO test-system and MIC distribution of 8 drugs against clinical isolates from Shanghai of Nontuberculous Mycobacteria	intracellulare	SLOMYCO									0	1	2	78	31	6	4					122
Umpeleva, 2022	(in press)	[Antimicrobial sensitivity of mycobacterial pathogens caused by Mycobacterium avium complex in patients of the Urals Federal District of the Russian Federation] (in press)	intracellulare	SLOMYCO									0	0	0	11	5	18						34
Jaffré, 2020	32140138	Rational Choice of Antibiotics and Media for Mycobacterium avium Complex Drug Susceptibility Testing	intracellulare	SLOMYCO									1	2	5	17	11	2	2					40
Litvinov, 2018	30222736	Drug susceptibility testing of slowly growing non-tuberculous mycobacteria using slomyco test-system	intracellulare	SLOMYCO									0	0	1	6	1	8						16
Kwon, 2018	30012759	In Vitro MIC Values of Rifampin and Ethambutol and Treatment Outcome in Mycobacterium avium Complex Lung Disease	intracellulare	SLOMYCO									0	0	11	67	38	26	6					148
Maurer, 2019	29906595	Differential drug susceptibility patterns of Mycobacterium chimaera and other members of the Mycobacterium avium-intracellulare complex	intracellulare	SLOMYCO									0	1	6	25	34	6	5					77
Cho, 2018	29223615	Differences in drug susceptibility pattern between Mycobacterium avium and Mycobacterium intracellulare isolated in respiratory specimens	intracellulare	inhouse								0	0	3	10	118	237	136	68	251				823
Zhao, 2014	25131955	Antimicrobial susceptibility and molecular characterization of Mycobacterium intracellulare in China	intracellulare	inhouse									0	2	1	3	10	12	6	4	14			52
Kobashi, 2006	16944258	Relationship between clinical efficacy of treatment of pulmonary Mycobacterium avium complex disease and drug-sensitivity testing of Mycobacterium avium complex isolates	intracellulare	inhouse									0	0	0	0	0	0	0	4	18			22
MAC complex																								600
He, 2022	36120867	Antimicrobial susceptibility and minimum inhibitory concentration distribution of common clinically relevant non-tuberculous mycobacterial isolates from the respiratory tract	MAC									1	0	0	1	11	6	24						43
Litvinov, 2018	eLIBRARY ID: 42692625	[Drug susceptibility of Mycobacterium avium-intracellulare complex (MAC)]	MAC									2	4	24	48	91	137							306
Schön, 2017	28069470	Minimum inhibitory concentration distributions for Mycobacterium avium complex-towards evidence-based susceptibility breakpoints	MAC									1	4	17	63	81	45	18						229
Koh, 2013	23478956	Treatment of refractory Mycobacterium avium complex lung disease with a moxifloxacin-containing regimen	MAC							0	0	0	0	0	0	4	3	15	0	0				22

## Sheet: Table S4
Table S4. MIC distributions for rifampicin in clinical isolates
Study	PMID	Title	Samples	Method	Rifampicin MIC, mkg/ml																			Total
					0.002	0.004	0.008	0.016	0.03	0.06	0.125	0.25	0.5	1	2	4	8	16	32	64	128	256	512
SLOMYCO concentrations											≤0.12	0.25	0.5	1	2	4	8	>8
M. avium																								1808
EUCAST (2022-10-10)			avium		0	0	0	0	0	0	2	6	16	53	82	125	91	90	0	0	0	0	0	465
Lin, 2022	35804298	In vitro assessment of 17 antimicrobial agents against clinical Mycobacterium avium complex isolates	avium	Sensititre							1	0	0	1	0	5	1	5						13
Ying, 2022	biorXiv	Antimicrobial susceptibility testing using MYCO test-system and MIC distribution of 8 drugs against clinical isolates from Shanghai of Nontuberculous Mycobacteria	avium	Sensititre							0	1	0	4	10	2	1	6						24
Umpeleva, 2022	(in press)	[Antimicrobial sensitivity of mycobacterial pathogens caused by Mycobacterium avium complex in patients of the Urals Federal District of the Russian Federation] (in press)	avium	Sensititre							1	1	0	1	2	5	23							33
Jaffré, 2020	32140138	Rational Choice of Antibiotics and Media for Mycobacterium avium Complex Drug Susceptibility Testing	avium	SLOMYCO							1	3	1	7	15	16	11	26						80
Litvinov, 2018	30222736	Drug susceptibility testing of slowly growing non-tuberculous mycobacteria using slomyco test-system	avium	SLOMYCO							1	3	7	25	36	39	50							161
Maurer, 2019	29906595	Differential drug susceptibility patterns of Mycobacterium chimaera and other members of the Mycobacterium avium-intracellulare complex	avium	SLOMYCO							0	2	2	20	51	73	65	122						335
Cho, 2018	29223615	Differences in drug susceptibility pattern between Mycobacterium avium and Mycobacterium intracellulare isolated in respiratory specimens	avium	inhouse							0	0	15	89	218	203	172	309	0					1006
Kwon, 2018	30012759	In Vitro MIC Values of Rifampin and Ethambutol and Treatment Outcome in Mycobacterium avium Complex Lung Disease	avium	SLOMYCO							0	1	10	32	26	15	41	1						126
Kobashi, 2006	16944258	Relationship between clinical efficacy of treatment of pulmonary Mycobacterium avium complex disease and drug-sensitivity testing of Mycobacterium avium complex isolates	avium	inhouse							1	1	4	6	9	5	4	0	0	0	0			30
M. intracellulare																								1802
EUCAST (2022-10-10)			intracellulare		0	0	0	0	0	0	2	7	10	32	72	136	61	68	0	0	0	0	0	388
Lin, 2022	35804298	In vitro assessment of 17 antimicrobial agents against clinical Mycobacterium avium complex isolates	intracellulare	SLOMYCO							6	1	3	7	8	10	18	28						81
Ying, 2022	biorXiv	Antimicrobial susceptibility testing using MYCO test-system and MIC distribution of 8 drugs against clinical isolates from Shanghai of Nontuberculous Mycobacteria	intracellulare	SLOMYCO							0	1	2	1	8	21	42	47						122
Umpeleva, 2022	(in press)	[Antimicrobial sensitivity of mycobacterial pathogens caused by Mycobacterium avium complex in patients of the Urals Federal District of the Russian Federation] (in press)	intracellulare	SLOMYCO							0	1	2	1	5	12	13							34
Jaffré, 2020	32140138	Rational Choice of Antibiotics and Media for Mycobacterium avium Complex Drug Susceptibility Testing	intracellulare	SLOMYCO							1	0	0	4	9	11	7	7						39
Litvinov, 2018	30222736	Drug susceptibility testing of slowly growing non-tuberculous mycobacteria using slomyco test-system	intracellulare	SLOMYCO							1	0	1	4	3	3	4							16
Maurer, 2019	29906595	Differential drug susceptibility patterns of Mycobacterium chimaera and other members of the Mycobacterium avium-intracellulare complex	intracellulare	SLOMYCO							0	0	0	2	12	26	17	20						77
Cho, 2018	29223615	Differences in drug susceptibility pattern between Mycobacterium avium and Mycobacterium intracellulare isolated in respiratory specimens	intracellulare	inhouse							0	0	3	5	37	202	311	132	133					823
Kwon, 2018	30012759	In Vitro MIC Values of Rifampin and Ethambutol and Treatment Outcome in Mycobacterium avium Complex Lung Disease	intracellulare	SLOMYCO							0	0	0	15	49	39	45	0						148
Zhao, 2014	25131955	Antimicrobial susceptibility and molecular characterization of Mycobacterium intracellulare in China	intracellulare	inhouse									3	8	16	14	8	1	1	0	1			52
Kobashi, 2006	16944258	Relationship between clinical efficacy of treatment of pulmonary Mycobacterium avium complex disease and drug-sensitivity testing of Mycobacterium avium complex isolates	intracellulare	inhouse							1	2	4	6	3	3	3	0	0	0	0			22
MAC complex																								614
He, 2022	36120867	Antimicrobial susceptibility and minimum inhibitory concentration distribution of common clinically relevant non-tuberculous mycobacterial isolates from the respiratory tract	MAC	SLOMYCO							0	1	1	7	3	8	10	13						43
Litvinov, 2018	eLIBRARY ID: 42692625	[Drug susceptibility of Mycobacterium avium-intracellulare complex (MAC)]	MAC	SLOMYCO							4	9	20	65	63	64	81	?						306
Schön, 2017	28069470	Minimum inhibitory concentration distributions for Mycobacterium avium complex-towards evidence-based susceptibility breakpoints	MAC	SLOMYCO							2	1	4	12	30	60	43	77						229
Koh, 2013	23478956	Treatment of refractory Mycobacterium avium complex lung disease with a moxifloxacin-containing regimen	MAC	inhouse							0	1	1	0	4	6	9	15	0	0	0			36

## Sheet: Table S5
Table S5. MIC distributions for rifabutin in clinical isolates
Study	PMID	Title	Samples	Method	Rifabutin MIC, mkg/ml																			Total
					0.002	0.004	0.008	0.016	0.03	0.06	0.125	0.25	0.5	1	2	4	8	16	32	64	128	256	512
SLOMYCO concentrations			avium	Sensititre								≤0.25	0.5	1	2	4	8	>8
M. avium																								641
Lin, 2022	35804298	In vitro assessment of 17 antimicrobial agents against clinical Mycobacterium avium complex isolates	avium	SLOMYCO								7	0	3	1	2	0	0						13
Ying, 2022	biorXiv	Antimicrobial susceptibility testing using MYCO test-system and MIC distribution of 8 drugs against clinical isolates from Shanghai of Nontuberculous Mycobacteria	avium	SLOMYCO								19	0	3	2	0	0	0						24
Umpeleva, 2022	(in press)	[Antimicrobial sensitivity of mycobacterial pathogens caused by Mycobacterium avium complex in patients of the Urals Federal District of the Russian Federation] (in press)	avium	SLOMYCO								2	4	3	5	8	11							33
Jaffré, 2020	32140138	Rational Choice of Antibiotics and Media for Mycobacterium avium Complex Drug Susceptibility Testing	avium	SLOMYCO								49	14	12	2	2	0	0						79
Litvinov, 2018	30222736	Drug susceptibility testing of slowly growing non-tuberculous mycobacteria using slomyco test-system	avium	SLOMYCO								77	19	24	20	10	11							161
Maurer, 2019	29906595	Differential drug susceptibility patterns of Mycobacterium chimaera and other members of the Mycobacterium avium-intracellulare complex	avium	SLOMYCO								224	85	22	0	0	0	0						331
M. intracellulare																								370
EUCAST (2022-10-10)			intracellulare		0	0	0	0	0	0	1	30	54	20	4	0	2	0	0	0	0	0	0	111
Lin, 2022	35804298	In vitro assessment of 17 antimicrobial agents against clinical Mycobacterium avium complex isolates	intracellulare	SLOMYCO								15	8	17	24	14	2	1						81
Ying, 2022	biorXiv	Antimicrobial susceptibility testing using MYCO test-system and MIC distribution of 8 drugs against clinical isolates from Shanghai of Nontuberculous Mycobacteria	intracellulare	SLOMYCO								27	52	38	1	2	1	1						122
Umpeleva, 2022	(in press)	[Antimicrobial sensitivity of mycobacterial pathogens caused by Mycobacterium avium complex in patients of the Urals Federal District of the Russian Federation] (in press)	intracellulare	SLOMYCO								2	2	5	6	7	12							34
Jaffré, 2020	32140138	Rational Choice of Antibiotics and Media for Mycobacterium avium Complex Drug Susceptibility Testing	intracellulare	SLOMYCO								21	6	7	5	1	0	0						40
Litvinov, 2018	30222736	Drug susceptibility testing of slowly growing non-tuberculous mycobacteria using slomyco test-system	intracellulare	SLOMYCO								7	3	4	1	0	1							16
Maurer, 2019	29906595	Differential drug susceptibility patterns of Mycobacterium chimaera and other members of the Mycobacterium avium-intracellulare complex	intracellulare	SLOMYCO								41	26	8	0	1	1	0						77
MAC complex																								578
He, 2022	36120867	Antimicrobial susceptibility and minimum inhibitory concentration distribution of common clinically relevant non-tuberculous mycobacterial isolates from the respiratory tract	MAC	SLOMYCO								6	3	13	10	5	1	5						43
Litvinov, 2018	eLIBRARY ID: 42692625	[Drug susceptibility of Mycobacterium avium-intracellulare complex (MAC)]	MAC	SLOMYCO								123	49	57	39	13	25	?						306
Schön, 2017	28069470	Minimum inhibitory concentration distributions for Mycobacterium avium complex-towards evidence-based susceptibility breakpoints	MAC	SLOMYCO								151	50	12	10	2	1	3						229

## Sheet: Table S6
Table S6. MIC distributions for moxifloxacin in clinical isolates
Study	PMID	Title	Samples	Method	Moxifloxacin MIC, mkg/ml																			Total
					0.002	0.004	0.008	0.016	0.03	0.06	0.125	0.25	0.5	1	2	4	8	16	32	64	128	256	512
SLOMYCO concentrations			avium	SLOMYCO							≤0.12	0.25	0.5	1	2	4	8	>8
M. avium																								2842
Lin, 2022	35804298	In vitro assessment of 17 antimicrobial agents against clinical Mycobacterium avium complex isolates	avium	SLOMYCO							1	0	1	2	1	5	0	3						13
Ying, 2022	biorXiv	Antimicrobial susceptibility testing using MYCO test-system and MIC distribution of 8 drugs against clinical isolates from Shanghai of Nontuberculous Mycobacteria	avium	SLOMYCO							0	0	1	8	5	8	0	2						24
Umpeleva, 2022	(in press)	[Antimicrobial sensitivity of mycobacterial pathogens caused by Mycobacterium avium complex in patients of the Urals Federal District of the Russian Federation] (in press)	avium	SLOMYCO							2	1	1	2	13	9	5	?						33
Jaffré, 2020	32140138	Rational Choice of Antibiotics and Media for Mycobacterium avium Complex Drug Susceptibility Testing	avium	SLOMYCO							0	2	6	13	27	18	6	8						80
Litvinov, 2018	30222736	Drug susceptibility testing of slowly growing non-tuberculous mycobacteria using slomyco test-system	avium	SLOMYCO							0	4	17	55	45	30	10							161
Maurer, 2019	29906595	Differential drug susceptibility patterns of Mycobacterium chimaera and other members of the Mycobacterium avium-intracellulare complex	avium	SLOMYCO							0	1	8	30	122	130	30	9						330
EUCAST (2022-10-10)			avium		0	0	0	0	0	0	0	20	48	153	430	393	122	28	1	0	0	0	0	1195
Cho, 2018	29223615	Differences in drug susceptibility pattern between Mycobacterium avium and Mycobacterium intracellulare isolated in respiratory specimens	avium	CLSI							3	28	76	120	280	281	116	41	61					1006
M. intracellulare																								1627
Lin, 2022	35804298	In vitro assessment of 17 antimicrobial agents against clinical Mycobacterium avium complex isolates	intracellulare	SLOMYCO							6	3	1	15	13	24	17	2						81
Ying, 2022	biorXiv	Antimicrobial susceptibility testing using MYCO test-system and MIC distribution of 8 drugs against clinical isolates from Shanghai of Nontuberculous Mycobacteria	intracellulare	SLOMYCO							0	2	0	6	30	73	8	3						122
Umpeleva, 2022	(in press)	[Antimicrobial sensitivity of mycobacterial pathogens caused by Mycobacterium avium complex in patients of the Urals Federal District of the Russian Federation] (in press)	intracellulare	SLOMYCO							0	1	0	4	8	14	7	?						34
Jaffré, 2020	32140138	Rational Choice of Antibiotics and Media for Mycobacterium avium Complex Drug Susceptibility Testing	intracellulare	SLOMYCO							1	1	1	6	11	14	4	2						40
Litvinov, 2018	30222736	Drug susceptibility testing of slowly growing non-tuberculous mycobacteria using slomyco test-system	intracellulare	SLOMYCO							1	0	0	5	6	4	0							16
Maurer, 2019	29906595	Differential drug susceptibility patterns of Mycobacterium chimaera and other members of the Mycobacterium avium-intracellulare complex	intracellulare	SLOMYCO							0	0	0	6	21	37	12	1						77
EUCAST (2022-10-10)			intracellulare		0	0	0	0	0	0	1	5	18	54	127	134	29	10	4	0	0	0	0	382
Cho, 2018	29223615	Differences in drug susceptibility pattern between Mycobacterium avium and Mycobacterium intracellulare isolated in respiratory specimens	intracellulare	CLSI							0	0	8	35	252	345	116	19	48					823
Zhao, 2014	25131955	Antimicrobial susceptibility and molecular characterization of Mycobacterium intracellulare in China	intracellulare	CLSI									1	8	25	12	5	1	0	0	0			52
MAC complex																								631
He, 2022	36120867	Antimicrobial susceptibility and minimum inhibitory concentration distribution of common clinically relevant non-tuberculous mycobacterial isolates from the respiratory tract	MAC	SLOMYCO							0	0	1	3	9	18	7	5						43
Wetzstein, 2020b	32147539	Comparative analysis of phenotypic and genotypic antibiotic susceptibility patterns in Mycobacterium avium complex	MAC, pre	SLOMYCO							0	0	1	1	4	7	0	0						13
Litvinov, 2018	eLIBRARY ID: 42692625	[Drug susceptibility of Mycobacterium avium-intracellulare complex (MAC)]	MAC	SLOMYCO							5	11	43	93	82	54	18	?						306
Schön, 2017	28069470	Minimum inhibitory concentration distributions for Mycobacterium avium complex-towards evidence-based susceptibility breakpoints	MAC	SLOMYCO							0	1	10	24	82	85	18	9						229
Koh, 2013	23478956	Treatment of refractory Mycobacterium avium complex lung disease with a moxifloxacin-containing regimen	MAC	inhouse							0	2	6	7	14	8	3	0	0	0	0			40

## Sheet: Table S7
Table S7. MIC distributions for ciprofloxacin in clinical isolates
Study	PMID	Title	Samples	Method	Ciprofloxacin MIC, mkg/ml																			Total
					0.002	0.004	0.008	0.016	0.03	0.06	0.125	0.25	0.5	1	2	4	8	16	32	64	128	256	512
SLOMYCO concentrations			avium	Sensititre							≤0.12	0.25	0.5	1	2	4	8	16	>16
M. avium																								1571
Lin, 2022	35804298	In vitro assessment of 17 antimicrobial agents against clinical Mycobacterium avium complex isolates	avium	SLOMYCO							1	0	0	2	0	0	2	4	4					13
Ying, 2022	biorXiv	Antimicrobial susceptibility testing using MYCO test-system and MIC distribution of 8 drugs against clinical isolates from Shanghai of Nontuberculous Mycobacteria	avium	SLOMYCO							0	0	0	1	2	8	4	6	3					24
Umpeleva, 2022	(in press)	[Antimicrobial sensitivity of mycobacterial pathogens caused by Mycobacterium avium complex in patients of the Urals Federal District of the Russian Federation] (in press)	avium	SLOMYCO							0	0	0	2	1	1	9	20						33
Litvinov, 2018	30222736	Drug susceptibility testing of slowly growing non-tuberculous mycobacteria using slomyco test-system	avium	SLOMYCO							1	1	1	6	13	17	37	85						161
Maurer, 2019	29906595	Differential drug susceptibility patterns of Mycobacterium chimaera and other members of the Mycobacterium avium-intracellulare complex	avium	SLOMYCO							0	0	0	2	12	15	30	122	153					334
Cho, 2018	29223615	Differences in drug susceptibility pattern between Mycobacterium avium and Mycobacterium intracellulare isolated in respiratory specimens	avium	inhouse							0	0	12	51	118	201	237	224	163					1006
M. intracellulare																								1153
Lin, 2022	35804298	In vitro assessment of 17 antimicrobial agents against clinical Mycobacterium avium complex isolates	intracellulare	SLOMYCO							0	5	2	3	1	13	11	13	33					81
Ying, 2022	biorXiv	Antimicrobial susceptibility testing using MYCO test-system and MIC distribution of 8 drugs against clinical isolates from Shanghai of Nontuberculous Mycobacteria	intracellulare	SLOMYCO							0	0	1	1	1	2	18	54	45					122
Umpeleva, 2022	(in press)	[Antimicrobial sensitivity of mycobacterial pathogens caused by Mycobacterium avium complex in patients of the Urals Federal District of the Russian Federation] (in press)	intracellulare	SLOMYCO							0	0	1	1	1	2	10	19						34
Litvinov, 2018	30222736	Drug susceptibility testing of slowly growing non-tuberculous mycobacteria using slomyco test-system	intracellulare	SLOMYCO							0	0	0	1	1	3	4	7						16
Maurer, 2019	29906595	Differential drug susceptibility patterns of Mycobacterium chimaera and other members of the Mycobacterium avium-intracellulare complex	intracellulare	SLOMYCO							0	0	0	0	1	5	13	20	38					77
Cho, 2018	29223615	Differences in drug susceptibility pattern between Mycobacterium avium and Mycobacterium intracellulare isolated in respiratory specimens	intracellulare	inhouse							0	0	0	5	9	35	106	249	419					823
MAC complex																								349
He, 2022	36120867	Antimicrobial susceptibility and minimum inhibitory concentration distribution of common clinically relevant non-tuberculous mycobacterial isolates from the respiratory tract	MAC	SLOMYCO							0	0	0	1	0	3	8	16	15					43
Litvinov, 2018	eLIBRARY ID: 42692625	[Drug susceptibility of Mycobacterium avium-intracellulare complex (MAC)]	MAC	SLOMYCO							1	2	3	17	23	44	68	148						306

## Sheet: Table S8
Table S8. MIC distributions for isoniazid in clinical isolates
Study	PMID	Title	Samples	Method	Isoniazid MIC, mkg/ml																			Total
					0.002	0.004	0.008	0.016	0.03	0.06	0.125	0.25	0.5	1	2	4	8	16	32	64	128	256	512
SLOMYCO concentrations			avium	Sensititre								≤0.25	0.5	1	2	4	8	>8
M. avium																								594
Lin, 2022	35804298	In vitro assessment of 17 antimicrobial agents against clinical Mycobacterium avium complex isolates	avium	SLOMYCO								0	0	0	1	1	3	8						13
Ying, 2022	biorXiv	Antimicrobial susceptibility testing using MYCO test-system and MIC distribution of 8 drugs against clinical isolates from Shanghai of Nontuberculous Mycobacteria	avium	SLOMYCO								0	0	0	0	1	2	21						24
Umpeleva, 2022	(in press)	[Antimicrobial sensitivity of mycobacterial pathogens caused by Mycobacterium avium complex in patients of the Urals Federal District of the Russian Federation] (in press)	avium	SLOMYCO								1	1	1	0	1	29							33
Litvinov, 2018	30222736	Drug susceptibility testing of slowly growing non-tuberculous mycobacteria using slomyco test-system	avium	SLOMYCO								1	2	7	6	9	136							161
Maurer, 2019	29906595	Differential drug susceptibility patterns of Mycobacterium chimaera and other members of the Mycobacterium avium-intracellulare complex	avium	SLOMYCO								0	0	6	62	144	64	57						333
Kobashi, 2006	16944258	Relationship between clinical efficacy of treatment of pulmonary Mycobacterium avium complex disease and drug-sensitivity testing of Mycobacterium avium complex isolates	avium	inhouse								0	0	0	0	0	0	1	2	5	22			30
M. intracellulare																								352
Lin, 2022	35804298	In vitro assessment of 17 antimicrobial agents against clinical Mycobacterium avium complex isolates	intracellulare	SLOMYCO								0	0	0	1	5	20	55						81
Ying, 2022	biorXiv	Antimicrobial susceptibility testing using MYCO test-system and MIC distribution of 8 drugs against clinical isolates from Shanghai of Nontuberculous Mycobacteria	intracellulare	SLOMYCO								0	0	1	0	6	5	110						122
Umpeleva, 2022	(in press)	[Antimicrobial sensitivity of mycobacterial pathogens caused by Mycobacterium avium complex in patients of the Urals Federal District of the Russian Federation] (in press)	intracellulare	SLOMYCO								0	0	0	0	2	32							34
Litvinov, 2018	30222736	Drug susceptibility testing of slowly growing non-tuberculous mycobacteria using slomyco test-system	intracellulare	SLOMYCO								0	0	1	0	1	14							16
Maurer, 2019	29906595	Differential drug susceptibility patterns of Mycobacterium chimaera and other members of the Mycobacterium avium-intracellulare complex	intracellulare	SLOMYCO								0	0	0	4	16	21	36						77
Kobashi, 2006	16944258	Relationship between clinical efficacy of treatment of pulmonary Mycobacterium avium complex disease and drug-sensitivity testing of Mycobacterium avium complex isolates	intracellulare	inhouse								0	0	0	0	0	0	2	3	7	10			22
MAC complex																								349
He, 2022	36120867	Antimicrobial susceptibility and minimum inhibitory concentration distribution of common clinically relevant non-tuberculous mycobacterial isolates from the respiratory tract	MAC	SLOMYCO								1	0	0	0	0	4	38						43
Litvinov, 2018	eLIBRARY ID: 42692625	[Drug susceptibility of Mycobacterium avium-intracellulare complex (MAC)]	MAC	SLOMYCO								3	4	18	26	18	237							306

## Sheet: Table S9
Table S9. MIC distributions for amikacin in clinical isolates
Study	PMID	Title	Samples	Method	Amikacin MIC, mkg/ml																			Total
					0.002	0.004	0.008	0.016	0.03	0.06	0.125	0.25	0.5	1	2	4	8	16	32	64	128	256	512
SLOMYCO concentrations			avium	Sensititre										≤1	2	4	8	16	32	64	>64
M. avium																								2047
EUCAST (2022-10-10)			avium		0	0	0	0	0	0	0	0	0	5	9	65	316	591	213	49	23	0	0	1271
Lin, 2022	35804298	In vitro assessment of 17 antimicrobial agents against clinical Mycobacterium avium complex isolates	avium	SLOMYCO										0	1	3	3	3	1	1	1			13
Ying, 2022	biorXiv	Antimicrobial susceptibility testing using MYCO test-system and MIC distribution of 8 drugs against clinical isolates from Shanghai of Nontuberculous Mycobacteria	avium	SLOMYCO										0	0	4	8	12	0	0	0			24
Umpeleva, 2022	(in press)	[Antimicrobial sensitivity of mycobacterial pathogens caused by Mycobacterium avium complex in patients of the Urals Federal District of the Russian Federation] (in press)	avium	SLOMYCO										1	0	1	20	7	3	1				33
Jaffré, 2020	32140138	Rational Choice of Antibiotics and Media for Mycobacterium avium Complex Drug Susceptibility Testing	avium	SLOMYCO										0	1	5	21	36	14	2	1			80
Litvinov, 2018	30222736	Drug susceptibility testing of slowly growing non-tuberculous mycobacteria using slomyco test-system	avium	SLOMYCO										1	3	10	39	62	31	15				161
Maurer, 2019	29906595	Differential drug susceptibility patterns of Mycobacterium chimaera and other members of the Mycobacterium avium-intracellulare complex	avium	SLOMYCO										0	0	3	77	203	47	2	0			332
Cho, 2018	29223615	Differences in drug susceptibility pattern between Mycobacterium avium and Mycobacterium intracellulare isolated in respiratory specimens	avium	M24-A2										0	2	27	136	364	375	97	5	0		1006
Renvoisé, 2014	25274991	Significant difference in drug susceptibility distribution between Mycobacterium avium and Mycobacterium intracellulare	avium	SLOMYCO										0	4	12	76	89	5	0	0			186
Andrews, 2020	NA	Underutilization of nontuberculous mycobacterial drug susceptibility testing in Ontario, Canada, 2010–2015	avium	SLOMYCO										0	0	0	37	55	65	49	6			212
M. intracellulare																								1414
EUCAST (2022-10-10)			intracellulare		0	0	0	0	0	0	0	0	0	12	19	63	112	120	60	11	2	0	0	399
Lin, 2022	35804298	In vitro assessment of 17 antimicrobial agents against clinical Mycobacterium avium complex isolates	intracellulare	SLOMYCO										5	3	23	33	15	1	1	0			81
Ying, 2022	biorXiv	Antimicrobial susceptibility testing using MYCO test-system and MIC distribution of 8 drugs against clinical isolates from Shanghai of Nontuberculous Mycobacteria	intracellulare	SLOMYCO										0	3	23	44	40	9	2	1			122
Umpeleva, 2022	(in press)	[Antimicrobial sensitivity of mycobacterial pathogens caused by Mycobacterium avium complex in patients of the Urals Federal District of the Russian Federation] (in press)	intracellulare	SLOMYCO										0	0	1	25	6	1	1				34
Jaffré, 2020	32140138	Rational Choice of Antibiotics and Media for Mycobacterium avium Complex Drug Susceptibility Testing	intracellulare	SLOMYCO										1	1	9	11	13	5	0	0			40
Andrews, 2020	NA	Underutilization of nontuberculous mycobacterial drug susceptibility testing in Ontario, Canada, 2010–2015	intracellulare	SLOMYCO										0	0	1	3	7	3	1	0			15
Litvinov, 2018	30222736	Drug susceptibility testing of slowly growing non-tuberculous mycobacteria using slomyco test-system	intracellulare	SLOMYCO										2	1	1	7	3	1	1				16
Maurer, 2019	29906595	Differential drug susceptibility patterns of Mycobacterium chimaera and other members of the Mycobacterium avium-intracellulare complex	intracellulare	SLOMYCO										0	1	5	25	30	14	0	2			77
Cho, 2018	29223615	Differences in drug susceptibility pattern between Mycobacterium avium and Mycobacterium intracellulare isolated in respiratory specimens	intracellulare	M24-A2										0	3	19	125	329	294	49	2	2		823
Renvoisé, 2014	25274991	Significant difference in drug susceptibility distribution between Mycobacterium avium and Mycobacterium intracellulare	intracellulare	SLOMYCO										0	11	29	86	23	5	0	0			154
Zhao, 2014	25131955	Antimicrobial susceptibility and molecular characterization of Mycobacterium intracellulare in China	intracellulare	CLSI'11									0	0	2	4	16	14	14	1	1			52
MAC complex																								1009
Wetzstein, 2020b	32147539	Comparative analysis of phenotypic and genotypic antibiotic susceptibility patterns in Mycobacterium avium complex	MAC, pre	SLOMYCO										0	1	1	5	5	0	0	0			12
Litvinov, 2018	eLIBRARY ID: 42692625	[Drug susceptibility of Mycobacterium avium-intracellulare complex (MAC)]	MAC	SLOMYCO										5	8	27	70	118	55	23	?			306
Schön, 2017	28069470	Minimum inhibitory concentration distributions for Mycobacterium avium complex-towards evidence-based susceptibility breakpoints	MAC	SLOMYCO										3	4	11	52	115	33	9	2			229
Brown-Elliott, 2013	23946523	In vitro activity of amikacin against isolates of Mycobacterium avium complex with proposed MIC breakpoints and finding of a 16S rRNA gene mutation in treated isolates	MAC	CLSI'11										7	18	57	144	171	46	9	10			462

## Sheet: Table S10
Table S10. MIC distributions for linezolid in clinical isolates
Study	PMID	Title	Samples	Method	Linezolid MIC, mkg/ml																			Total
					0.002	0.004	0.008	0.016	0.03	0.06	0.125	0.25	0.5	1	2	4	8	16	32	64	128	256	512
SLOMYCO concentrations				Sensititre										≤1	2	4	8	16	32	64	>64
M. avium																								2798
EUCAST (2022-10-10)			avium		0	0	0	0	0	0	0	0	0	8	29	54	171	368	439	149	11	0	0	1229
Lin, 2022	35804298	In vitro assessment of 17 antimicrobial agents against clinical Mycobacterium avium complex isolates	avium	SLOMYCO										0	0	2	0	0	2	5	4			13
Ying, 2022	biorXiv	Antimicrobial susceptibility testing using MYCO test-system and MIC distribution of 8 drugs against clinical isolates from Shanghai of Nontuberculous Mycobacteria	avium	SLOMYCO										1	0	1	3	6	8	5	0			24
Umpeleva, 2022	(in press)	[Antimicrobial sensitivity of mycobacterial pathogens caused by Mycobacterium avium complex in patients of the Urals Federal District of the Russian Federation] (in press)	avium	SLOMYCO										2	0	0	0	1	12	18	?			33
Jaffré, 2020	32140138	Rational Choice of Antibiotics and Media for Mycobacterium avium Complex Drug Susceptibility Testing	avium	SLOMYCO										0	0	3	5	20	39	12	1			80
Litvinov, 2018	30222736	Drug susceptibility testing of slowly growing non-tuberculous mycobacteria using slomyco test-system	avium	SLOMYCO										0	2	6	3	31	85	34				161
Maurer, 2019	29906595	Differential drug susceptibility patterns of Mycobacterium chimaera and other members of the Mycobacterium avium-intracellulare complex	avium	SLOMYCO										0	0	0	0	54	202	71	0			327
Yu, 2021	34785916	In vitro Antimicrobial Activity Comparison of Linezolid, Tedizolid, Sutezolid and Delpazolid Against Slowly Growing Mycobacteria Isolated in Beijing, China	avium	inhouse						0	0	0	0	0	0	2	3	10	3	23				41
Cho, 2018	29223615	Differences in drug susceptibility pattern between Mycobacterium avium and Mycobacterium intracellulare isolated in respiratory specimens	avium	inhouse										0	57	59	101	267	260	125	16			885
Cavusoglu, 2007	18080676	Activities of Linezolid against nontuberculous mycobacteria	avium	inhouse								0	0	0	0	0	3	0	0	0	2			5
M. intracellulare																								1540
EUCAST (2022-10-10)			intracellulare		0	0	0	0	0	0	0	0	0	6	11	22	68	111	137	18	4	0	0	377
Lin, 2022	35804298	In vitro assessment of 17 antimicrobial agents against clinical Mycobacterium avium complex isolates	intracellulare	SLOMYCO										6	0	2	5	15	15	33	5			81
Ying, 2022	biorXiv	Antimicrobial susceptibility testing using MYCO test-system and MIC distribution of 8 drugs against clinical isolates from Shanghai of Nontuberculous Mycobacteria	intracellulare	SLOMYCO										1	1	0	4	26	80	9	1			122
Umpeleva, 2022	(in press)	[Antimicrobial sensitivity of mycobacterial pathogens caused by Mycobacterium avium complex in patients of the Urals Federal District of the Russian Federation] (in press)	intracellulare	SLOMYCO										0	1	1	0	6	8	18	?			34
Jaffré, 2020	32140138	Rational Choice of Antibiotics and Media for Mycobacterium avium Complex Drug Susceptibility Testing	intracellulare	SLOMYCO										0	0	2	6	10	16	6	0			40
Litvinov, 2018	30222736	Drug susceptibility testing of slowly growing non-tuberculous mycobacteria using slomyco test-system	intracellulare	SLOMYCO										0	0	1	5	4	5	1				16
Maurer, 2019	29906595	Differential drug susceptibility patterns of Mycobacterium chimaera and other members of the Mycobacterium avium-intracellulare complex	intracellulare	SLOMYCO										0	0	0	1	14	55	7	0			77
Yu, 2021	34785916	In vitro Antimicrobial Activity Comparison of Linezolid, Tedizolid, Sutezolid and Delpazolid Against Slowly Growing Mycobacteria Isolated in Beijing, China	intracellulare	inhouse						0	0	0	1	1	1	4	6	13	14	8				48
Cho, 2018	29223615	Differences in drug susceptibility pattern between Mycobacterium avium and Mycobacterium intracellulare isolated in respiratory specimens	intracellulare	inhouse											5	9	42	222	291	109	7			685
Zhao, 2014	25131955	Antimicrobial susceptibility and molecular characterization of Mycobacterium intracellulare in China	intracellulare	inhouse									0	0	0	0	0	6	7	9	30			52
Cavusoglu, 2007	18080676	Activities of Linezolid against nontuberculous mycobacteria	intracellulare	inhouse								1	0	0	0	0	0	2	1	0	5			8
MAC complex																								591
He, 2022	36120867	Antimicrobial susceptibility and minimum inhibitory concentration distribution of common clinically relevant non-tuberculous mycobacterial isolates from the respiratory tract	MAC	SLOMYCO										0	1	0	8	11	12	6	5			43
Wetzstein, 2020b	32147539	Comparative analysis of phenotypic and genotypic antibiotic susceptibility patterns in Mycobacterium avium complex	MAC, pre	SLOMYCO										0	0	1	2	2	7	1	0			13
Litvinov, 2018	eLIBRARY ID: 42692625	[Drug susceptibility of Mycobacterium avium-intracellulare complex (MAC)]	MAC	SLOMYCO										0	6	16	22	56	148	58				306
Schön, 2017	28069470	Minimum inhibitory concentration distributions for Mycobacterium avium complex-towards evidence-based susceptibility breakpoints	MAC	SLOMYCO										1	6	4	25	75	93	22	3			229

[truncated: 4 more sheets: Table S11, Table S12, Table S13, Table S14]
